# Supplementary material for: Physicochemical characteristics of lakes along the southern Baltic Sea coast
Source: Sci Data. 2024 Apr 6;11:345. doi: 10.1038/s41597-024-03195-2 (PMC10998872; doi:10.1038/s41597-024-03195-2)
Supplement: Supplementary file 1 — Supplementary Table 1 [file 41597_2024_3195_MOESM1_ESM.xlsx]

## Sheet: Arkusz1
Supplementary Table 1. Parameters contained in the database, with description, unit of measurement, type of variable, and percentage of data with values.
Attribute (column header)	Subcategories	Description	Variable type	Data with values
Name of lake	None	Geographical name of the lake	Descriptive	1
Site coordinates	Latitude	Latitude of lake centroid	Continuous	1
Site coordinates	Longitude	Longitude of lake centroid	Continuous	1
Area	None	Surface area of the lake	Continuous	1
Size class	5-10; 20-50; 50-100; 100-1000; above 1000;	Size class of the lake according to Choiński, A. An outline of physical limnology of Poland [in Polish: Zarys limnologii fizycznej Polski]. (Wydawnictwo Naukowe Uniwersytetu im. A. Mickiewicza w Poznaniu, 1995)	Ordinal variable	1
Hydrological connectivity	Open; Closed; Intermittently open/closed	Type of hydrological connectivity of lake with sea	Categorical	1
Sampling sites no	None	Number of sampling sites	Ordinal variable	1
Protection area	Yes: National park, Nature reserve; No: Non-protected area	Defines whether lake is located in a protected area	Binary	1
Land cover type	Artificial surfaces; Agricultural areas; Forest and semi-natural areas; Wetland; Water bodies	Type of land cover according to CORINE Land Cover database [https://clc.gios.gov.pl/doc/clc/CLC_Legend_EN.pdf]	Continuous	0.9857
Catchment area	None	Surface area of the catchment	Continuous	0.9857
Catchment type	Agricultural; Semi-natural or forested; Agricultural/semi-natural or forested; Semi-natural or forested/agricultural; Direct catchment only	Type of catchment according to dominant land-cover type	Categorical	1
Season	None	Season of water sampling	Discrete	1
Year	None	Year of water sampling	Discrete	1
Secchi depth	None	Distance underwater that Secchi disk is no longer visible from surface (=visibility)	Continuous	1
Temp	None	Temperature of lake water measured using Multiparameter Water Quality Instruments; AP-7000 Aquaprobe (AQUARead, England)	Continuous	1
pH	None	pH of sampled water, measured using Multiparameter Water Quality Instruments; AP-7000 Aquaprobe (AQUARead, England)	Continuous	1
DO	None	Dissolved oxygen measured using Multiparameter Water Quality Instruments; AP-7000 Aquaprobe (AQUARead, England)	Continuous	1
EC	None	Electrolytic conductivity measured using Multiparameter Water Quality Instruments; AP-7000 Aquaprobe (AQUARead, England)	Continuous	1
TDS	None	Concentration of total dissolved solids measured using Multiparameter Water Quality Instruments; AP-7000 Aquaprobe (AQUARead, England)	Continuous	1
Cl-	None	Concentration of chloride anions measured using ionic chromatography (IC) (Metrosep A Supp 5250/4.0 analytical column equipped with Metrosep A Supp 4/5 Guard 4.0 precolumn; 881 Professional IC Metrohm with conductometric detection)	Continuous	1
Salinity	None	Salinity of sampled water, measured using Multiparameter Water Quality Instruments; AP-7000 Aquaprobe (AQUARead, England)	Continuous	1
N-NO2-	None	Concentration of nitrite nitrogen as nitrites measured using IC (Metrosep A Supp 5250/4.0 analytical column equipped with Metrosep A Supp 4/5 Guard 4.0 precolumn; 881 Professional IC Metrohm with conductometric detection)	Continuous	1
N-NO3-	None	Concentration of nitrate nitrogen as nitrates measured using IC (Metrosep A Supp 5250/4.0 analytical column equipped with Metrosep A Supp 4/5 Guard 4.0 precolumn; 881 Professional IC Metrohm with conductometric detection)	Continuous	1
N-NH4+	None	Concentration of ammonia nitrogen as ammonium cations measured using IC (Metrosep C4 250/4.0 analytical column equipped with Metrosep C4 Gurad/4.0 precolumn; 881 Professional IC Metrohm with conductometric detection)	Continuous	1
P-PO43-	None	Concentration of phosphorate phosphorus as phosphates measured spectrophotometrically with ammonium molybdate (spectrophotometer 5001 Hitachi, Japan)	Continuous	1
TP	None	Total phosphorus measured using spectrophotometer 5001 (Hitachi, Japan)	Continuous	1
SO42-	None	Concentration of sulphates measured using ionic chromatography (IC) (Metrosep A Supp 5250/4.0 analytical column equipped with Metrosep A Supp 4/5 Guard 4.0 precolumn; 881 Professional IC Metrohm with conductometric detection)	Continuous	1
Br-	None	Concentration of bromine anions measured using IC (Metrosep A Supp 5250/4.0 analytical column equipped with Metrosep A Supp 4/5 Guard 4.0 precolumn; 881 Professional IC Metrohm with conductometric detection)	Continuous	1
TOC	None	Concentration of total organic carbon and dissolved organic carbon measured using TOC analyzer (Shimadzu TOC 5000 analyzer, Japan)	Continuous	1
DOC	None	Concentration of dissolved organic carbon measured using TOC analyzer (Shimadzu TOC 5000 analyzer, Japan)	Continuous	1
Chl-a	None	Concentration of chlorophyll-a measured using AlgaeLabAnalyse (ALA) (BBE, Germany) spectral fluorimeter	Continuous	1
Li+	None	Concentration of lithium cations measured using IC (Metrosep C4 250/4.0 analytical column equipped with Metrosep C4 Gurad/4.0 precolumn; 881 Professional IC Metrohm with conductometric detection)	Continuous	1
Na+	None	Concentration of sodium cations measured using IC (Metrosep C4 250/4.0 analytical column equipped with Metrosep C4 Gurad/4.0 precolumn; 881 Professional IC Metrohm with conductometric detection)	Continuous	1
K+	None	Concentration of potassium cations measured using IC (Metrosep C4 250/4.0 analytical column equipped with Metrosep C4 Gurad/4.0 precolumn; 881 Professional IC Metrohm with conductometric detection)	Continuous	1
Ca2+	None	Concentration of calcium cations measured using IC (Metrosep C4 250/4.0 analytical column equipped with Metrosep C4 Gurad/4.0 precolumn; 881 Professional IC Metrohm with conductometric detection)	Continuous	1
Mg2+	None	Concentration of magnesium cations measured using IC (Metrosep C4 250/4.0 analytical column equipped with Metrosep C4 Gurad/4.0 precolumn; 881 Professional IC Metrohm with conductometric detection)	Continuous	1
Location	None	Location of meteorological stations	Descriptive	1
Latitude	None	Latitude of location of meteorological station	Continuous	1
Longitude	None	Longitude of location of meteorological station	Continuous	1
Date	None	Date of meteorological data readings	Discrete	1
Air temperature	None	Air temperature	Continuous	1
Dew point	None	Dew point temperature	Continuous	1
Wet-bulb temperature	None	Wet-bulb temperature	Continuous	1
Maximal air temperature	None	Maximal air temperature	Continuous	0.0817
Minimal air temperature	None	Minimal air temperature	Continuous	0.0817
Ground surface temperature	None	Temperature at ground surface	Continuous	0.0348
Relative humidity	None	Relative air humidity	Continuous	1
Visibility	None	Range of visibility	Continuous	0.913
Cloudiness	None	Percentage of sky covered by clouds	Continuous	0.913
Cloudiness with low to medium clouds	None	Percentage of sky covered by low and medium clouds	Continuous	0.913
Average speed	None	Average wind speed	Continuous	1
Direction	None	Wind direction	Discrete	1
ATM at sea level	None	Atmospheric pressure (ATM) at sea level	Continuous	1
ATM at site level	None	Atmospheric pressure (ATM) at site level	Continuous	0.9036
Change of ATM	None	Change of atmospheric pressure (ATM)	Continuous	1
